# Supplementary material for: Prioritizing Wetlands for Waterbirds in a Boom and Bust System: Waterbird Refugia and Breeding in the Murray-Darling Basin
Source: PLoS One. 2015 Jul 10;10(7):e0132682. doi: 10.1371/journal.pone.0132682 (PMC4498595; doi:10.1371/journal.pone.0132682)
Supplement: S2 Table — (XLSX) [file pone.0132682.s003.xlsx]

## Sheet: Sheet1
ALL Years
Wetland complex	ALG	AVO	BBU	BDP	BDU	BRL	BST	BSW	BTN	BWS	COT	CST	CTL	DAR	EGR	FDU	GBT	GCG	GLI	GRC	GRE	GTL	GWD	HHD	JAB	LBC	LGE	LGW	LPC	MDU	MHE	MLW	MNU	MPG	MST	NKE	PCO	PED	PEL	RSB	SGU	SHE	SMW	SNI	TRN	WDU	WFH	WHI	WHS
Burrendong Dam (BD)	0	0	0	0	0.0252161	0	0	0.00315022	0	0.00441211	0.0430887	0	0	0.0645559	0.00143558	0	0	0.0130944	0	0.161689	0.00109544	0.00596531	0	0.00821833	0	0.0366492	0.00196479	0	0.0170028	0.0220264	0	0.00539546	0.00122385	0	0.000218281	0	0.00639777	0.000245701	0.0154069	0	0.000453458	0	0.000139466	7.06934e-06	0.000798085	0.182875	0.00902794	0.000110238	0.000213771
Coolmunda Dam (CD)	0	0.00711235	0.0527859	0	0.0451112	0	0	0.0719458	0	0.00825166	0.0815248	0.00564772	0	0.073602	0.00588882	0.0101637	0.0104524	0.0179187	0.0018034	0.0637384	0.0924278	0.0160612	0.0056652	0.0453103	1	0.101712	0.00392957	0.09375	0.0703836	0.0231278	0	0.0386266	0.00201342	0.205882	0.015603	0	0.0496987	0.0031628	0.0570225	0.0303288	0.0316795	0	0.00678314	0.000593824	0.11785	0.0473085	0.00560355	0.00160346	0.0105888
Coorong (C)	0	0.0430084	0	0	0.00858722	0	0.941428	0.013745	0.00419702	0.0218248	3.16325e-05	0.000352983	0.658301	0	2.92976e-05	0.0597117	0	0	0	2.44021e-05	0	0.0271397	0	0.000989308	0	0	0	0.147321	0	0	0	0.0117719	0.0424595	0	0.0246253	0	0	0.0115624	6.34288e-06	0.000283447	0.0257689	0	0.192755	0	0.00399042	0	0.00132306	2.00433e-05	0.115743
Corop Wetlands (CW)	0	0.0249954	0.0645161	0.00811359	0.0415687	0.0959488	0.00043664	0.147308	0.000229466	0.0226331	0.0914442	0.0174726	0.144788	0.0277549	0.00814473	0.0012216	0.000489956	0.0578911	0.00168864	0.0505124	0.102013	0.0195348	0	0.0260047	0	0.0108674	0.0260712	0	0.0274417	0.0682819	0.138462	0.0955242	0.168614	0	0.0136547	0.018018	0.0080204	0.0129571	0.0260439	0.0198413	0.0817632	0.102047	0.0617076	0.104898	0.0114392	0.00334598	0.0399253	0.123707	0.0259946
Cuttaburra Channels (CC)	1	0.177419	0	0.661258	0.121822	0.164179	0.0274148	0.108691	0.202264	0.242094	0.130036	0.04024	0	0.057977	0.0274079	0.123235	0.0248244	0	0.109417	0.0282333	0.00643571	0.172234	0.402595	0.0742123	0	0.011391	0.0461724	0.290179	7.90826e-05	0.00110132	0.0717949	0.11404	0.00033557	0	0.0848465	0.171171	0.010663	0.282672	0.109542	0.0972222	0.0225322	0.0355128	0.115998	0.0474953	0.309125	0.149849	0.0306639	0.0101319	0.11451
Upper Darling River (UDR)	0	0.00183844	0.190616	0.0141988	0.0216168	0.010661	0	0.00616723	0.144231	0.00276178	0.000326869	0.00352983	0	0.102385	0.0148832	0.00332275	0	0	0.0756935	0.0304783	0	0.0371914	0	0.176394	0	0.11841	0.0185143	0	0.0492685	0.00110132	0	0.0138565	0.000217134	0	0.0014552	0.018018	0.025962	0.0196055	0.137926	0.0110544	0.000344003	0.00208899	0.0890937	0.0474246	0.0212823	0.184292	0.111137	0.0103624	0.00112586
Fivebough Swamp (FS)	0	0.024624	0	0.0040568	0.045926	0.0746269	0.00489661	0.0244573	0.000266477	0.016638	0.0195515	0.0021179	0	0.0026727	0.00637223	0.00171024	0.0146987	0	0.0291167	0.00244021	0.00178009	0.0456737	0.241959	0.0146206	0	0.00158483	0.00672561	0	0.000869909	0.0947137	0.00512821	0.0333538	0.0834583	0.0294118	0.0188853	0	0.00069541	0.0109144	0.00209315	0.0124717	0.00575423	0.0216211	0.057308	0.00627757	0.0106411	0.00237782	0.00731574	0.00999158	0.0530509
Great Cumbung Swamp (GCS)	0	0.00148561	0	0	0.0494686	0	0	0.0100541	0.039942	0.010845	0.00378535	0	0	0.0213816	0.0408994	0.000390911	0	0	0.079415	0.0401903	0.00027386	0.0117959	0	0.00403496	0	0.0757181	0.0528981	0.0223214	0.032582	0.0693833	0.112821	0.0383814	0.0259376	0	0.0449415	0	0.00287436	0.0225949	0.0242425	0.0141723	0.00530077	0.0649676	0.0209327	0.063419	0	0.0665324	0.123356	0.0428325	0.00777414
Lake Mokoan (LM)	0	0	0.00879765	0	0.0119739	0	0	0.045451	0	0.00235762	0.00533798	0.000529474	0	0.0528372	0.00231451	0.00131933	0	0.0758098	0	0.0486823	0.0242366	0.0060734	0	0.00258633	0	0.0642847	0.0151893	0	0.0139976	0.122247	0	0.0175353	0.0104422	0	0.000194027	0	0.00352341	0.000187889	0.0416601	0.00113379	0.00456585	0.0444955	0.00238361	0.000622102	0.00399042	0.0250639	0.00895011	0.00106229	0.000997599
Lindsay-Walpolla-Chowilla (LWC)	0	0.000557103	0	0	0.00921071	0	0	0.0102657	0.0134423	0.00212186	0.000682734	0.00158842	0.0405405	0.0417352	0.00804219	0.000635231	0.00326637	0	6.55781e-05	0.0669839	0.00013693	0.00682372	0.00182749	0.00104584	0	0.0718127	0.015945	0	0.131989	0.0121145	0.0666667	0.0112814	0.0205882	0	0.000177858	0	0.0161335	0.000387823	0.0954414	0.00113379	0.00472222	0.00156674	0.00126788	0.000272169	0.000532056	0.0131128	0.010818	0.0118757	0.00164604
Lowbidgee (L)	0	0.163454	0.618768	0.212982	0.343028	0	0.0217385	0.379108	0.441368	0.470984	0.418466	0.735969	0.0019305	0.221628	0.353256	0.373662	0.887147	0.570641	0.47954	0.182772	0.612351	0.359878	0.171053	0.532799	0	0.093689	0.614524	0.379464	0.215975	0.169604	0.405128	0.305457	0.195559	0	0.64544	0.117117	0.0584608	0.123814	0.153047	0.536281	0.139759	0.634427	0.347081	0.484744	0.355414	0.151375	0.327341	0.607312	0.588327
Macquarie Marshes (MM)	0	0	0.0527859	0	0.168939	0.240938	0	0.0374814	0.00370107	0.0181536	0.0275809	0.00458878	0	0.0863487	0.497737	0.00674322	0.00832925	0.115093	0.174438	0.0197901	0.0164316	0.0846198	0.17489	0.0314459	0	0.0377529	0.0860727	0	0.150652	0.247797	0.2	0.150337	0.00223056	0.764706	0.0433812	0.630631	0.0163653	0.00234139	0.0525571	0.103458	0.00106328	0.0240234	0	0.228884	0	0.0516846	0.0905907	0.166259	0.0506566
Menindee Lakes (ML)	0	0.068208	0	0.0162272	0.0386708	0.0021322	0.00396095	0.0527153	0.101113	0.0468155	0.109873	0.0780092	0	0.0941612	0.013638	0.152113	0.014372	0.137147	0.00608237	0.126647	0.0486102	0.131603	0	0.0464622	0	0.201783	0.0751152	0	0.23535	0.0969163	0	0.0360515	0.328642	0	0.0812166	0.027027	0.580204	0.194506	0.167972	0.0787982	0.0895345	0.0691456	0.0767066	0.000307516	0.00106411	0.0441949	0.0221807	0.000821775	0.0197738
Murray River and Euston Lakes (MREL)	0	0.000148561	0	0	0.0244367	0	6.23772e-05	0.00144973	0.00287203	0.000572564	0.000100169	0.00105895	0.11583	0.0287829	0.00493664	9.77278e-05	0.000653275	0	0	0.011225	0.0169793	0.0255626	0.00201023	0.000685449	0	0.0120136	0.0225195	0.0446429	0.00498221	0.0451542	0	0.00686695	0.0986577	0	0.00052549	0	0.0345387	4.81768e-06	0.0208491	0.00283447	0.00168874	0	0.000583223	0.00864933	0.000266028	0.0327705	0.191377	0.00255552	0.000192394
Paroo Overflow Lakes (POL)	0	0.487149	0.0117302	0.0020284	0.033194	0.326226	0	0.0286576	0.0461376	0.128861	0.0595771	0.0624779	0	0.0454359	0.0133743	0.264696	0.0303773	0.00758098	0.0427405	0.0156174	0.0710667	0.0470227	0	0.0320253	0	0.0165841	0.0117131	0.00446429	0.0101226	0.0154185	0	0.0969957	0.00455981	0	0.0221353	0.018018	0.0953176	0.315042	0.0704441	0.0858844	0.0161525	0.00010445	0.0269677	0.00594531	0.15403	0.0149253	0.00350222	0.0107532	0.00880737
Split Rock Reservoir (SPR)	0	0	0	0.0811359	0.00622786	0	0	0.00329128	0.000236869	0.000134721	0.00856449	0.000352983	0	0.0616776	0.00140628	0	0	0.00275672	0	0.13104	0.00588799	0.000887181	0	0.00293966	0	0.0940427	0.0012091	0	0.0310004	0	0	0.00392397	0	0	0.000460815	0	0.0867408	0	0.0215658	0	0.00558222	0	0	7.06934e-06	0.00425645	0.0294787	0.0143202	5.01082e-05	0.000370537
Waranga Basin (WB)	0	0	0	0	0.00500213	0.0852878	6.23772e-05	0.0560614	0	0.000538884	2.89964e-05	0.0460642	0.03861	0.0170641	0.000234381	0.000977278	0.00538951	0.00206754	0	0.0199366	0.00027386	0.00193369	0	0.000226128	0	0.0517051	0.0014358	0.0178571	0.00830368	0.0110132	0	0.0206009	0.0150612	0	0.0022394	0	0.00440427	0	0.00417996	0.00510204	0.563336	0	0.000291612	0.000452438	0.00532056	0.00081326	0.00256829	0.000551191	0.000228023
Wet Years
Burrendong Dam (BD)	0	0	0	0	0.00769355	0	0	0	0	0.00189693	0.00200551	0	0	0.0152941	0.001667	0	0	0.00787402	0	0.0130328	0.00225479	0.00255976	0	0	0	0.0105777	0	0	0.00953516	0	0	0.00092393	0.00307805	0	0	0	0.00742804	0.00166243	0.00289633	0	5.94513e-05	0	0.000573066	1.40917e-05	0	0.116058	0.00563428	0	0
Coolmunda Dam (CD)	0	0	0	0	0.0396692	0	0	0.0449425	0	0	0.0520925	0.0027933	0	0.0329412	0.00437898	0	0.00631912	0.00524934	0	0.045	0.00676437	0.00389364	0	0.0641677	0	0.0548333	0.000954198	0.05	0.0530393	0.00481928	0	0.00492763	0.00659582	0	0.00588235	0	0.0489013	0.00180911	0.0341421	0.00358262	0.00612348	0	0.00286533	0.000662308	0.157233	0.023352	0.00700017	0.00170335	0.000849911
Coorong (C)	0	0	0	0	0.002449	0	0.997067	0.00840924	0.00487723	0.00189693	0	0	0.402778	0	4.97611e-05	0	0	0	0	8.19672e-05	0	0.0295902	0	0.00258517	0	0	0	0.1375	0	0	0	0.00585156	0.0208868	0	0	0	0	0.0351066	0	0	0.00969056	0	0.183324	0	0.0345912	0	0.00102442	0	0.00122175
Corop Wetlands (CW)	0	0.0104141	0.0652174	0.0126183	0.0680175	0.111111	0.000467588	0.198466	0	0.00316156	0.338677	0.0251397	0.319444	0.0576471	0.0103006	0.00169697	0.000631912	0.0603675	0.0022558	0.0738525	0.521984	0.0222476	0	0.0576863	0	0.00590303	0.0313295	0	0.0220501	0.0746988	0	0.0760702	0.26354	0	0.00520542	0	0.0173321	0.00943673	0.017493	0.0210479	0.017984	0.501776	0.00481375	0.0561552	0.0345912	0.00158757	0.0525866	0.102201	0.00703833
Cuttaburra Channels (CC)	0	0.648029	0	0.962145	0.139431	0	0	0.158118	0.262086	0.194752	0.32818	0.307263	0	0.108235	0.0254031	0.0967273	0.0278041	0	0.150415	0.082459	0.0225479	0.182348	0.413008	0.0604007	0	0.00460641	0.096056	0.8125	0	0	0	0.203265	0.000732869	0	0.170728	0.0824742	0.0224389	0.673952	0.153467	0.146888	0.0243453	0.146536	0.40149	0.0182064	0	0.308006	0.0496841	0.0263678	0.102096
Upper Darling River (UDR)	0	0.00570295	0	0.0157729	0.0229651	0.00854701	0	0.00451422	0.354009	0.000948467	0.00132008	0	0	0.174706	0.0144805	0.00218182	0	0	0.196467	0.0567213	0	0.0772554	0	0.455563	0	0.270481	0.0176527	0	0.15882	0	0	0.0317216	0.000146574	0	0	0.0206186	0.0555556	0.109248	0.314069	0.00358262	0	0	0.400688	0.0321149	0	0.171014	0.208468	0.0154323	0.00091631
Fivebough Swamp (FS)	0	0.01091	0	0	0.053	0	0.00229543	0.0230505	1.86154e-05	0.0124881	0.0252593	0	0	0.00529412	0.00176652	0.000484848	0	0	0.00425622	0.00270492	0.00225479	0.0272987	0	0.0011264	0	0.00105777	0.000795165	0	0	0	0.0212766	0.00461965	0.092708	0	0.00287115	0	0.00201176	0.000717126	0.00134267	0.000447828	0.00377516	0.0586146	0.00126074	0.000627079	0	0.00407967	0.012293	0.00265722	0.0124432
Great Cumbung Swamp (GCS)	0	0	0	0	0.0197999	0	0	0.010906	0.000558462	0.018337	0.00839013	0	0	0.0152941	0.00440386	0	0	0	0.00310704	0.0255738	0	0.00430047	0	0.0016619	0	0.0217354	0.043416	0	0.0259237	0.151807	0.468085	0.039729	0.0295346	0	0.00378151	0	0.00340452	0	0.00130431	0	0	0.0523979	0	0.0634124	0	0.0490853	0.0790507	0.0831573	0.00261613
Lake Mokoan (LM)	0	0	0.0163043	0	0.0105815	0	0	0.0446828	0	0.00616503	0.00243707	0	0	0.0476471	0.000348328	0.00606061	0	0.019685	0	0.0622951	0.00225479	0.00463349	0	0.000387776	0	0.111134	0.0198791	0	0.0122169	0.216867	0	0.00246381	0.0155368	0	0	0	0.00727329	0	0.0609763	0	0.0037157	0.0106572	0	0.000352291	0.0125786	0.00703328	0.0047806	0.00126048	0.000225758
Lindsay-Walpolla-Chowilla (LWC)	0	0	0	0	0.00371971	0	0	0.00401486	0.00569631	0.000158078	0.000609268	0	0	0.0594118	0.00982783	0.00290909	0.00631912	0	0	0.0484426	0	0.00627159	0.0162602	0.000129259	0	0.0463029	0.0122455	0	0.0193683	0	0	0.0110872	0.00600953	0	4.66853e-05	0	0.00742804	0.000358563	0.0327036	0.00179131	0.000386433	0.00976909	0	0.000366383	0	0.0222259	0.0140003	0.000204401	0
Lowbidgee (L)	0	0.313414	0.798913	0	0.284592	0	0	0.400028	0.190957	0.698388	0.134509	0.173184	0	0.139412	0.23741	0.83297	0.924487	0.446194	0.393743	0.262377	0.18602	0.369968	0.105691	0.27268	0	0.0635343	0.607983	0	0.101609	0.0771084	0	0.2085	0.146501	0	0.722782	0.134021	0.0343547	0.0649325	0.0601899	0.669503	0.220237	0.18206	0.000229226	0.581647	0.754717	0.161876	0.274885	0.502589	0.815901
Macquarie Marshes (MM)	0	0	0.0978261	0	0.250052	0.846154	0	0.0209931	0.00930769	0.0218147	0.0362896	0.0698324	0	0.0870588	0.665904	0.0266667	0	0.21916	0.147819	0.0454918	0.0586246	0.161276	0.447154	0.0467362	0	0.0785137	0.126272	0	0.541716	0.431325	0.510638	0.357561	0.00183217	0	0.0797852	0.721649	0.0456515	0	0.0776829	0.0868786	0	0.0381883	0	0.238431	0	0.0861346	0.166297	0.248143	0.053053
Menindee Lakes (ML)	0	0.00136375	0	0.00630915	0.0142781	0	8.50159e-05	0.0358341	0.131946	0.0301929	0.058769	0.0363128	0	0.0970588	0.00520004	0.0101818	0.000631912	0.24147	0	0.165328	0.0473506	0.0137637	0	0.0351583	0	0.273041	0.0208333	0	0.0330751	0.0313253	0	0.00862334	0.045731	0	0.000980392	0.0309278	0.416899	0.0287991	0.132579	0.025974	0.0293987	0	0.000114613	0.000310016	0	0.0156357	0.0175858	0.000545071	0.000584314
Murray River and Euston Lakes (MREL)	0	0	0	0	0.0638126	0	0	0.00157798	0.000353692	0.000316156	0	0	0	0.0141176	0.00666799	0	0.000631912	0	0	0.00606557	0.139797	0.0595729	0.0178862	0	0	0.00911045	0.00715649	0	0.00208582	0.00240964	0	0.0160148	0.35273	0	7.0028e-05	0	0.0236769	0	0.00761485	0.000895656	0.00184299	0	0.00234957	0.00572121	0	0.0120913	0.0921974	0.00337262	0
Paroo Overflow Lakes (POL)	0	0.0101661	0.0217391	0.00315457	0.0110898	0.034188	0	0.0154203	0.0401906	0.0085362	0.0105353	0.343575	0	0.0488235	0.0118432	0.0152727	0.0325434	0	0.101937	0.027459	0.0101466	0.0340095	0	0.00153264	0	0.00286621	0.0138359	0	0.011323	0.00963855	0	0.00338774	0.00153903	0	0.00457516	0.0103093	0.270195	0.0739781	0.0881366	0.0394089	0.000832318	0	0.00229226	0.00183191	0.00628931	0.0112053	0.00341472	0.0117531	0.00301453
Split Rock Reservoir (SPR)	0	0	0	0	0.00311901	0	0	0.00285634	0	0	0.000837744	0	0	0.0829412	0.000348328	0	0	0	0	0.0470492	0	0.000417626	0	0	0	0.0346675	0.000318066	0	0.00268176	0	0	0.00615953	0	0	0.000116713	0	0.0317239	0	0.0133308	0	0.000118903	0	0	7.04583e-06	0	0.0100792	0.00785385	0	1.32799e-05
Waranga Basin (WB)	0	0	0	0	0.00572973	0	8.50159e-05	0.0261865	0	0.000948467	8.88517e-05	0.0418994	0.277778	0.0141176	0	0.00484848	0.000631912	0	0	0.0360656	0	0.000594037	0	0.000184655	0	0.0116354	0.00127226	0	0.00655542	0	0	0.0190945	0.0128985	0	0.0031746	0	0.00572578	0	0.00207155	0	0.68149	0	0	0.000140917	0	0.000535342	0.00324398	0.000613204	2.65597e-05
Dry Year
Burrendong Dam (BD)	0	0	0	0	0.00504854	0	0	0.000373181	0	0	0	0	0	0.0342466	0	0	0	0.428571	0	0.0788644	0	0.00210951	0	0	0	0.0334234	0.0470588	0	0.0242326	0	0	0.0204082	0	0	0.000639182	0	0.0212097	0	0.0163475	0	0.00382932	0	0	0	0	0.0175115	0.0710059	0	0
Coolmunda Dam (CD)	0	0.000252016	0	0	0.122136	0	0	0.0990173	0	0	0.115038	0.0711462	0	0.332192	0.0618956	0	0.19774	0	0.0018357	0.2347	0.113043	0.112913	0	0.271095	0	0.202507	0	0	0.403877	0.0103093	0	0.278912	0.0032352	0	0.167146	0	0.362922	0.000336644	0.148996	0.106061	0.215536	0	0.00164772	0.00378411	0.605568	0.105069	0	0.00976971	0.0673759
Coorong (C)	0	0.000504032	0	0	0.00330097	0	0	0.0830949	0.0206629	0	0.000421127	0	1	0	0	0.560847	0	0	0	0	0	0.0256891	0	0	0	0	0	1	0	0	0	0.0238095	0.143319	0	0.0108661	0	0	0.00504965	6.67245e-05	0.00757576	0.071116	0	0.183226	0	0.00928074	0	0.035503	0.00139567	0.00197006
Corop Wetlands (CW)	0	0.272177	0	0	0.0316505	0.144928	1	0.136833	0	0.15415	0.0485348	0.0592885	0	0.0171233	0.0135397	0	0	0	0.0133089	0.0138801	0.608696	0.0736296	0	0.0318044	0	0.000737282	0.0235294	0	0.0161551	0.0206186	0	0.0646259	0.365254	0	0.0252477	0	0.0117832	0.0756607	0.00874091	0	0.165208	0.424324	0.3377	0.00551019	0	0.00750494	0.0118343	0.0551291	0.10658
Cuttaburra Channels (CC)	1	0.262853	0	0	0.0328155	0.057971	0	0.0906829	0.377529	0.0237154	0.473838	0.332016	0	0.143836	0.237911	0.0899471	0.305085	0	0.357962	0.00126183	0	0.0483468	1	0.186499	0	0.000983043	0.0705882	0	0	0	1	0.0884354	0.00194112	0	0.23458	0	0	0.558122	0.517248	0	0.00437637	0.0486486	0.078349	0.012149	0.0696056	0.0716261	0.035503	0.02582	0.0594957
Upper Darling River (UDR)	0	0.00100806	0	0	0.04	0.0434783	0	0.00410499	0.0142058	0	0.000701878	0	0	0.0547945	0.0435203	0	0	0	0	0.150158	0	0.0518314	0	0.00822155	0	0.0552961	0.0823529	0	0.0710824	0	0	0.00340136	0	0	0	0	0.0392773	0.0127925	0.0847401	0.0151515	0.00875274	0	0.00140056	0	0	0.169585	0.035503	0.00209351	0.0126084
Fivebough Swamp (FS)	0	0.0327621	0	0	0.122136	0.507246	0	0.0603309	0.0150667	0.120949	0.0296192	0.0197628	0	0	0.0483559	0	0.446328	0	0.48738	0	0.0956522	0.259204	0	0.0551709	0	0	0.0117647	0	0.0161551	0	0	0.210884	0.299256	1	0.339086	0	0	0.0349773	0.00160139	0.0151515	0.0738512	0.118919	0.203823	0.0273518	0.0928074	0	0	0.192603	0.353231
Great Cumbung Swamp (GCS)	0	0	0	0	0.0287379	0	0	0.000621968	0.0107619	0	0	0	0	0.0547945	0.0145068	0	0	0	0	0.0548896	0	0.00107819	0	0	0	0.0619317	0.2	0	0.0306947	0	0	0	0.0048528	0	0	0	0.00471328	0	0.00200173	0.0151515	0	0	0	0	0	0.0541145	0.130178	0	0
Lake Mokoan (LM)	0	0	0	0	0.0939806	0	0	0.0879463	0	0	0.011581	0.00395257	0	0.0410959	0.0773694	0	0	0	0	0.00252366	0.182609	0.0205482	0	0.00432713	0	0.00147456	0.0470588	0	0.0210016	0	0	0.0204082	0.016176	0	0.000958773	0	0.000785546	0	0.0138787	0	0.0328228	0.0162162	0	0.00225719	0.00464037	0.043713	0.207101	0.0160502	0.000591017
Lindsay-Walpolla-Chowilla (LWC)	0	0	0	0	0.0196117	0	0	0.0272422	0.269049	0.0102767	0.00133357	0.0118577	0	0.0479452	0.00193424	0	0	0	0.00137678	0.0189274	0	0.0275017	0	0.0136305	0	0.0213812	0	0	0.0581583	0	0	0.180272	0.0339696	0	0.000319591	0	0.0251375	0.000235651	0.0166144	0	0	0.00810811	0	0	0.00232019	0.0243581	0.0414201	0.0153524	0.00906225
Lowbidgee (L)	0	0.0680444	0	0	0.325049	0	0	0.273044	0.00430478	0.683004	0.280365	0.241107	0	0.0753425	0.239845	0.0185185	0	0.380952	0.0692978	0.0630915	0	0.304425	0	0.366508	0	0.0321946	0.258824	0	0.0533118	0.556701	0	0.0340136	0.0989971	0	0.175136	0	0.0809112	0.225686	0.0455728	0.393939	0.125274	0.383784	0.146812	0.809998	0.00232019	0.126267	0.147929	0.623168	0.341214
Macquarie Marshes (MM)	0	0	0	0	0.00912621	0.202899	0	0.00124394	0	0	0	0	0	0	0.185687	0	0	0	0.0647086	0.00126183	0	0.0115476	0	0.00216357	0	0.000245761	0	0	0	0	0	0.00680272	0.00194112	0	0.00319591	0	0	0.00159906	0.0030026	0.143939	0	0	0	0.0914161	0	0.042133	0.207101	0.000697837	0.0187155
Menindee Lakes (ML)	0	0.0302419	0	0	0.0157282	0	0	0.000248787	0	0	0	0	0	0.00684932	0.00290135	0	0	0	0	0.0233438	0	0.00632852	0	0.00216357	0	0.0093389	0.0588235	0	0.0161551	0	0	0	0.0103526	0	0	0	0.0188531	0	0.0140789	0	0.0382932	0	0.0337782	0	0	0.0606978	0	0	0
Murray River and Euston Lakes (MREL)	0	0	0	0	0.012233	0	0	0.00796119	0	0.00790514	0.000596596	0.0158103	0	0.0856164	0.00676983	0.00529101	0	0	0	0.0454259	0	0.0150166	0	0.0034617	0	0.0493979	0.117647	0	0.0161551	0.412371	0	0	0.0048528	0	0	0	0.0824823	0	0.0325616	0	0.00820569	0	0.000411929	0	0.00232019	0.0155365	0.0236686	0.000697837	0
Paroo Overflow Lakes (POL)	0	0.332157	0	0	0.0732039	0.0434783	0	0.0166687	0.28842	0	0.0128795	0.0474308	0	0	0.0589942	0.325397	0.0112994	0	0.00413034	0.0126183	0	0.0321739	0	0.0034617	0	0.0012288	0.0705882	0	0	0	0	0.00680272	0.00517632	0	0.00255673	0	0	0.0855412	0.0419697	0.30303	0.000547046	0	0.0116988	0.0474009	0.201856	0.0190915	0.0118343	0.0572226	0.0161545
Split Rock Reservoir (SPR)	0	0	0	0	0.0227184	0	0	0.0120662	0	0	0.0250921	0.00790514	0	0.0856164	0.00676983	0	0	0.190476	0	0.247319	0	0.00321895	0	0.0499784	0	0.427132	0	0	0.271405	0	0	0.0408163	0	0	0.0166187	0	0.333071	0	0.0449723	0	0.115427	0	0	6.63878e-05	0	0.242791	0.0236686	0	0.00886525
Waranga Basin (WB)	0	0	0	0	0.0425243	0	0	0.0985197	0	0	0	0.189723	0	0.0205479	0	0	0.039548	0	0	0.051735	0	0.00443778	0	0.0015145	0	0.102728	0.0117647	0	0.00161551	0	0	0.0204082	0.0106762	0	0.0236497	0	0.0188531	0	0.00760659	0	0.136761	0	0.0011534	6.63878e-05	0.00928074	0	0.0177515	0	0.00413712
[truncated: 3 more columns]
